# Supplementary material for: Risk of Type 2 Diabetes in University Students at the University of Extremadura: A Cross-Sectional Study
Source: J Pers Med. 2024 Jan 29;14(2):146. doi: 10.3390/jpm14020146 (PMC10890267; doi:10.3390/jpm14020146)
Supplement: Supplementary file 1 [file jpm-14-00146-s001.zip]

Archive with 1 entries (1 files):
- jpm-2816343-supplementary.pdf
